# Supplementary material for: Occurrence of Ocular Disorders in California Sea Lions Under Human Care: Comparing Freshwater and Saltwater Housing Conditions
Source: Animals (Basel). 2025 Mar 5;15(5):739. doi: 10.3390/ani15050739 (PMC11899396; doi:10.3390/ani15050739)
Supplement: Supplementary file 1 [file animals-15-00739-s001.zip]

Archive with 1 entries (1 files):
- animals-3431212-supplementary.pdf
